# Supplementary material for: Synovial fluid proteome changes in ACL injury-induced posttraumatic osteoarthritis: Proteomics analysis of porcine knee synovial fluid
Source: PLoS One. 2019 Mar 1;14(3):e0212662. doi: 10.1371/journal.pone.0212662 (PMC6396923; doi:10.1371/journal.pone.0212662)
Supplement: S1 Table — (XLSX) [file pone.0212662.s001.xlsx]

## Sheet: Sheet1
Table S1: iTRAQ labeling of the synovial fluid samples
Set	iTRAQ Lable	Sample ID	Sample Description
1	iTRAQ8p_113	I1	Intact control
1	iTRAQ8p_114	T4	ACLT 12 months
1	iTRAQ8p_115	T2	ACLT 12 months
1	iTRAQ8p_1163	R4	BEAR 12 months
1	iTRAQ8p_117	R1	BEAR 12 months
1	iTRAQ8p_118	T5	ACLT 12 months
1	iTRAQ8p_119	I4	Intact control
1	iTRAQ8p_121	Pool	Pooled Sample
2	iTRAQ8p_113	T3	ACLT 12 months
2	iTRAQ8p_114	T1	ACLT 12 months
2	iTRAQ8p_115	I2	Intact control
2	iTRAQ8p_1163	R3	BEAR 12 months
2	iTRAQ8p_117	I3	Intact control
2	iTRAQ8p_118	R2	BEAR 12 months
2	iTRAQ8p_119	Pool	Pooled Sample
2	iTRAQ8p_121	I6	Intact control
3	iTRAQ8p_113	I5	Intact control
3	iTRAQ8p_114	R4	BEAR 12 months
3	iTRAQ8p_115	R6	BEAR 12 months
3	iTRAQ8p_1163	R7	BEAR 12 months
3	iTRAQ8p_117	R8	BEAR 12 months
3	iTRAQ8p_118	T6	ACLT 12 months
3	iTRAQ8p_119	T7	ACLT 12 months
3	iTRAQ8p_121	Pool	Pooled Sample
4	iTRAQ8p_113	R60	BEAR 6 months
4	iTRAQ8p_114	R61	BEAR 6 months
4	iTRAQ8p_115	R62	BEAR 6 months
4	iTRAQ8p_1163	T60	ACLT 6 months
4	iTRAQ8p_117	T61	ACLT 6 months
4	iTRAQ8p_118	T62	ACLT 6 months
4	iTRAQ8p_119	T63	ACLT 6 months
4	iTRAQ8p_121	Pool	Pooled Sample
5	iTRAQ8p_113	R63	BEAR 6 months
5	iTRAQ8p_114	R64	BEAR 6 months
5	iTRAQ8p_115	R65	BEAR 6 months
5	iTRAQ8p_1163	R66	BEAR 6 months
5	iTRAQ8p_117	T64	ACLT 6 months
5	iTRAQ8p_118	T65	ACLT 6 months
5	iTRAQ8p_119	T66	ACLT 6 months
5	iTRAQ8p_121	Pool	Pooled Sample
