# Supplementary material for: Synovial fluid proteome changes in ACL injury-induced posttraumatic osteoarthritis: Proteomics analysis of porcine knee synovial fluid
Source: PLoS One. 2019 Mar 1;14(3):e0212662. doi: 10.1371/journal.pone.0212662 (PMC6396923; doi:10.1371/journal.pone.0212662)
Supplement: S2 Table — (XLSX) [file pone.0212662.s002.xlsx]

## Sheet: Table S1
Table S2: Detected synovial fluid proteins (ND: Not detected).
Protein					Normalized Abundance Level
Uniprot ID	Name	Gene	Ensembl ID	Localization	Intact	ACLT		REPAIR
						6 months	12 months	6 months	12 months
sp|P01965|HBA_PIG	Hemoglobin subunit alpha	HBA1	ENSG00000206172	Blood Microparticle	0.20472	9.60193	0.157311	7.60953	0.396973
sp|P02067|HBB_PIG	Hemoglobin subunit beta	HBB	ENSG00000244734	Blood Microparticle	0.313674	ND	1.04331	ND	1.63583
sp|Q6QAQ1|ACTB_PIG	Actin beta	ACTB	ENSG00000075624	Cytoplasm	0.931069	ND	1.13775	ND	1.07293
sp|P68137|ACTS_PIG	Actin, alpha skeletal muscle	ACTA1	ENSG00000143632	Cytoplasm	ND	0.917716	ND	1.00663	ND
sp|Q710C4|SAHH_PIG	Adenosylhomocysteinase	AHCY	ENSG00000101444	Cytoplasm	25.7643	ND	25.3453	ND	44.135
sp|P40125|CAP1_PIG	Adenylyl cyclase-associated protein 1	CAP1	ENSG00000131236	Cytoplasm	0.723117	0.806014	0.978799	0.846959	1.05242
sp|P02475|CRYAA_PIG	Alpha-crystallin A chain	CRYAA	ENSG00000160202	Cytoplasm	ND	0.920467	ND	0.692371	ND
sp|P37111|ACY1_PIG	Aminoacylase-1	ACY1	ENSG00000243989	Cytoplasm	1.24418	ND	2.10328	ND	0.784662
sp|P08132|ANXA4_PIG	Annexin A4	ANXA4	ENSG00000196975	Cytoplasm	0.905056	ND	1.44717	ND	0.996877
sp|B1PK17|ACY2_PIG	Aspartoacylase	ASPA	ENSG00000108381	Cytoplasm	0.715026	1.30312	1.2842	0.892311	1.26284
sp|Q767L0|ABCF1_PIG	ATP-binding cassette sub-family F member 1	ABCF1	ENSG00000204574	Cytoplasm	1.02805	1.63795	1.26632	1.57053	1.14179
sp|Q2HYU2|K6PF_PIG	ATP-dependent 6-phosphofructokinase, muscle type	PFKM	ENSG00000152556	Cytoplasm	0.928534	1.24238	0.912394	1.19104	0.840233
sp|Q9GLN5|BIRC5_PIG	Baculoviral IAP repeat-containing protein 5	BIRC5	ENSG00000089685	Cytoplasm	1.2172	1.26098	1.0839	1.16673	1.14773
sp|Q1KYT0|ENOB_PIG	Beta-enolase	ENO3	ENSG00000108515	Cytoplasm	ND	0.862505	ND	0.342454	ND
sp|P04574|CPNS1_PIG	Calpain small subunit 1	CAPNS1	ENSG00000126247	Cytoplasm	ND	72.7631	ND	73.4547	ND
sp|P43368|CAN3_PIG	Calpain-3	CAPN3	ENSG00000092529	Cytoplasm	1.5487	ND	2.8408	ND	2.45882
sp|A5GFW5|CASS4_PIG	Cas scaffolding protein family member 4	CASS4	ENSG00000087589	Cytoplasm	ND	38.0613	ND	35.1543	ND
sp|Q9TSV3|CCHCR_PIG	Coiled-coil alpha-helical rod protein 1	CCHCR1	ENSG00000204536	Cytoplasm	0.55585	0.368537	0.903316	0.528268	1.29257
sp|P02540|DESM_PIG	Desmin	DES	ENSG00000175084	Cytoplasm	0.596762	0.739513	0.940816	0.705406	1.45899
sp|Q28943|DPYD_PIG	Dihydropyrimidine dehydrogenase [NADP(+)]	DPYD	ENSG00000188641	Cytoplasm	0.611008	ND	0.680132	ND	1.24843
sp|O46374|TOP2A_PIG	DNA topoisomerase 2-alpha	TOP2A	ENSG00000131747	Cytoplasm	0.734446	0.896062	0.957244	0.961494	1.051
sp|P29412|EF1B_PIG	Elongation factor 1-beta	EEF1B2	ENSG00000114942	Cytoplasm	0.672529	0.888296	0.897016	1.06363	1.20973
sp|P20305|GELS_PIG	Gelsolin	GSN	ENSG00000148180	Cytoplasm	0.775469	1.06867	0.981149	1.32647	0.744397
sp|Q9N1F5|GSTO1_PIG	Glutathione S-transferase omega-1	GSTO1	ENSG00000148834	Cytoplasm	0.944428	1.13821	0.827876	1.27756	0.865531
sp|P00355|G3P_PIG	Glyceraldehyde-3-phosphate dehydrogenase	GAPDH	ENSG00000111640	Cytoplasm	1.39745	ND	0.879352	ND	1.31885
sp|Q6S4N2|HS71B_PIG	Heat shock 70 kDa protein 1B	HSPA1B	ENSG00000204388	Cytoplasm	0.757282	0.808661	0.973593	0.722669	0.925311
sp|O02705|HS90A_PIG	Heat shock protein 90 alpha family class A member 1	HSP90AA1	ENSG00000080824	Cytoplasm	3.37385	0.916113	0.215974	1.22563	4.71755
sp|Q5S1U1|HSPB1_PIG	Heat shock protein beta-1	HSPB1	ENSG00000106211	Cytoplasm	ND	1.02984	ND	0.938386	ND
sp|P00336|LDHB_PIG	L-lactate dehydrogenase B chain	LDHB	ENSG00000111716	Cytoplasm	0.0652767	ND	0.0682373	ND	0.072846
sp|P00339|LDHA_PIG	Lactate dehydrogenase A	LDHA	ENSG00000134333	Cytoplasm	ND	0.945148	ND	1.19187	ND
sp|P80229|ILEU_PIG	Leukocyte elastase inhibitor	SERPINB1	ENSG00000021355	Cytoplasm	0.996059	0.876957	1.06085	0.924722	1.04753
sp|B0KYV5|LIMA1_PIG	LIM domain and actin-binding protein 1	LIMA1	ENSG00000050405	Cytoplasm	1.41285	0.793545	0.938399	0.836239	0.76119
sp|D5K8A2|MIEAP_PIG	Mitochondria-eating protein	SPATA18	ENSG00000122432	Cytoplasm	0.226365	ND	0.286724	ND	0.277872
sp|P26042|MOES_PIG	Moesin	MSN	ENSG00000147065	Cytoplasm	0.574172	ND	1.08721	ND	1.00148
sp|Q9GKQ9|SMAD4_PIG	Mothers against decapentaplegic homolog 4	SMAD4	ENSG00000141646	Cytoplasm	0.0584226	ND	0.0832598	ND	0.0577169
sp|Q9TV61|MYH1_PIG	Myosin heavy chain 1	MYH1	ENSG00000109061	Cytoplasm	0.893619	ND	0.988434	ND	1.08579
sp|Q9TV63|MYH2_PIG	Myosin heavy chain 2	MYH2	ENSG00000002079	Cytoplasm	0.2377	0.073586	0.318309	0.0855375	0.252459
sp|P79293|MYH7_PIG	Myosin heavy chain 7	MYH7	ENSG00000002079	Cytoplasm	0.511189	2.41237	0.659606	3.85831	1.73159
sp|P02547|NFL_PIG	Neurofilament light polypeptide	NEFL	ENSG00000104725	Cytoplasm	ND	0.583186	ND	0.965399	ND
sp|Q2EN76|NDKB_PIG	Nucleoside diphosphate kinase B	NME2	ENSG00000011052	Cytoplasm	1.05976	1.41815	0.56242	1.4552	0.868385
sp|Q7YS99|OPTN_PIG	Optineurin	OPTN	ENSG00000123240	Cytoplasm	ND	0.804522	ND	1.05223	ND
sp|P52552|PRDX2_PIG	Peroxiredoxin-2	PRDX2	ENSG00000167815	Cytoplasm	0.435868	ND	1.19074	ND	1.33881
sp|Q9TSX9|PRDX6_PIG	Peroxiredoxin-6	PRDX6	ENSG00000117592	Cytoplasm	4.84572	0.947397	4.9808	0.824595	2.5267
sp|Q7SIB7|PGK1_PIG	Phosphoglycerate kinase 1	PGK1	ENSG00000102144	Cytoplasm	1.02095	1.17544	1.04482	1.04478	1.10766
sp|Q9TSV5|PO5F1_PIG	POU domain, class 5, transcription factor 1	POU5F1	ENSG00000204531	Cytoplasm	1.04181	0.554379	1.24484	0.633937	0.911637
sp|Q6GWX0|DDX4_PIG	Probable ATP-dependent RNA helicase DDX4	DDX4	ENSG00000238024	Cytoplasm	0.827175	ND	1.36519	ND	0.854861
sp|Q863Z0|PSME2_PIG	Proteasome activator complex subunit 2	PSME2	ENSG00000100911	Cytoplasm	ND	1.24177	ND	1.12937	ND
sp|Q2EN75|S10A6_PIG	Protein S100-A6	S100A6	ENSG00000188643	Cytoplasm	ND	0.500906	ND	0.64101	ND
sp|O62640|PIAP_PIG	Putative inhibitor of apoptosis	PIAP	ENSG00000139200	Cytoplasm	0.677031	1.09054	0.980444	1.12238	1.16033
sp|Q864Z2|RGS5_PIG	Regulator of G-protein signaling 5	RGS5	ENSG00000132554	Cytoplasm	0.809623	1.86934	1.09602	1.81303	0.983446
sp|P10775|RINI_PIG	Ribonuclease inhibitor	RNH1	ENSG00000023191	Cytoplasm	1.12413	1.0499	0.978288	0.939672	0.957871
sp|Q06AA1|SH21A_PIG	SH2 domain-containing protein 1A	SH2D1A	ENSG00000183918	Cytoplasm	1.09991	0.173362	0.403536	0.826007	0.403729
sp|Q9TUZ0|STA5B_PIG	Signal transducer and activator of transcription 5B	STAT5B	ENSG00000173757	Cytoplasm	0.863732	0.469637	1.1874	0.43336	1.38469
sp|P04178|SODC_PIG	Superoxide dismutase [Cu-Zn]	SOD1	ENSG00000142168	Cytoplasm	1.01828	1.274	1.10535	1.05762	1.08329
sp|P82460|THIO_PIG	Thioredoxin	TXN	ENSG00000136810	Cytoplasm	1.44269	0.818781	1.37202	0.901289	1.24626
sp|P67937|TPM4_PIG	Tropomyosin alpha-4 chain	TPM4	ENSG00000167460	Cytoplasm	0.914378	0.865781	1.04758	0.886143	0.786935
sp|P02550|TBA1A_PIG	Tubulin alpha-1A chain	TUBA1A	ENSG00000167552	Cytoplasm	0.951139	0.984489	0.99076	0.931794	0.920883
sp|Q2XVP4|TBA1B_PIG	Tubulin alpha-1B chain	TUBA1B	ENSG00000123416	Cytoplasm	1.30014	ND	1.87277	ND	1.37685
sp|P02554|TBB_PIG	Tubulin beta chain	TUBB	ENSG00000196230	Cytoplasm	1.09576	1.23485	0.965205	1.38215	0.772358
sp|Q06AK6|TFP11_PIG	Tuftelin-interacting protein 11	TFIP11	ENSG00000100109	Cytoplasm	0.991978	0.681736	0.944693	0.711591	0.982191
sp|Q06AB3|UCHL3_PIG	Ubiquitin carboxyl-terminal hydrolase isozyme L3	UCHL3	ENSG00000118939	Cytoplasm	1.11538	0.637164	1.16141	0.691334	1.21874
sp|P63053|RL40_PIG	Ubiquitin-60S ribosomal protein L40	UBA52	ENSG00000081307	Cytoplasm	0.939088	1.29401	0.948339	1.60449	0.987011
sp|Q29122|MYO6_PIG	Unconventional myosin-VI	MYO6	ENSG00000278259	Cytoplasm	1.65115	ND	1.94212	ND	1.74731
sp|Q29261|VILI_PIG	Villin	Vil	ENSG00000127831	Cytoplasm	1.96608	ND	1.68874	ND	1.56997
sp|P02543|VIME_PIG	Vimentin	VIM	ENSG00000026025	Cytoplasm	0.216718	ND	0.237543	ND	0.219156
sp|P26234|VINC_PIG	Vinculin	VCL	ENSG00000035403	Cytoplasm	ND	0.856547	ND	0.880203	ND
sp|Q28990|OVGP1_PIG	Oviductal glycoprotein 1	OVGP1	ENSG00000085465	Cytoplasmic Vesicle	1.50723	0.922015	0.654913	0.964748	0.688407
sp|P34935|GRP78_PIG	78 kDa glucose-regulated protein	HSAPA5	ENSG00000185352	Endoplasmic reticulum	1.07198	0.808704	1.14084	1.09578	0.980736
sp|P28491|CALR_PIG	Calreticulin	CALR	ENSG00000179218	Endoplasmic reticulum	ND	1.21235	ND	1.78702	ND
sp|P79402|CP242_PIG	Cytochrome P450 2C42	CYP2C42		Endoplasmic reticulum	0.561254	ND	1.08529	ND	1.72134
sp|A5GFZ5|DPM1_PIG	Dolichol-phosphate mannosyltransferase subunit 1	DPM1	ENSG00000000419	Endoplasmic reticulum	1.45996	ND	1.1933	ND	1.07751
sp|Q29092|ENPL_PIG	Endoplasmin	HSP90B1	ENSG00000166598	Endoplasmic reticulum	ND	0.902688	ND	1.99829	ND
sp|Q8HXW0|GGLO_PIG	L-gulonolactone oxidase	GULO	ENSG00000234770	Endoplasmic reticulum	1.87549	ND	2.48163	ND	2.32961
sp|P04163|S10AA_PIG	Protein S100-A10	S100A10	ENSG00000197747	Endoplasmic reticulum	1.19429	0.825609	1.06951	0.569302	0.884615
sp|P11607|AT2A2_PIG	Sarcoplasmic/endoplasmic reticulum calcium ATPase 2	ATP2A2	ENSG00000174437	Endoplasmic reticulum	ND	1.0275	ND	1.5444	ND
sp|Q69DK8|C1S_PIG	Complement C1s subcomponent	C1S	ENSG00000262874	Extracellular Exosome	0.948923	0.242914	0.922691	0.347561	1.13569
sp|P19133|FRIL_PIG	Ferritin light chain	FTL	ENSG00000087086	Extracellular Exosome	0.983396	ND	0.785741	ND	0.950136
sp|P02189|MYG_PIG	Myoglobin	MB	ENSG00000198125	Extracellular Exosome	1.10757	1.11752	0.956263	1.01038	0.909824
sp|P60662|MYL6_PIG	Myosin light polypeptide 6	MYL6	ENSG00000092841	Extracellular Exosome	ND	0.705188	ND	0.691994	ND
sp|Q29371|TPIS_PIG	Triosephosphate isomerase	TPI1	ENSG00000111669	Extracellular Exosome	1.24151	ND	0.751854	ND	0.881518
sp|P67985|RL22_PIG	60S ribosomal protein L22	RPL22	ENSG00000116251	Nucleus	ND	0.575568	ND	0.433536	ND
sp|A5GFQ0|RL7L_PIG	60S ribosomal protein L7-like 1	RPL7L1	ENSG00000146223	Nucleus	ND	1.05369	ND	1.05962	ND
sp|P10668|COF1_PIG	Cofilin-1	CFL1	ENSG00000172757	Nucleus	0.713934	0.935323	0.893177	0.914319	0.651233
sp|P09623|DLDH_PIG	Dihydrolipoyl dehydrogenase, mitochondrial	DLD	ENSG00000091140	Nucleus	0.561538	0.858495	0.707093	0.819108	1.08926
sp|A5A8V7|HS71L_PIG	Heat shock 70 kDa protein 1-like	HSPA1L	ENSG00000204390	Nucleus	1.3229	0.462914	0.752028	0.664133	0.872211
sp|P04246|HBT_PIG	Hemoglobin subunit theta	HBQ	ENSG00000086506	Nucleus	1.03948	0.679627	0.79731	0.456995	0.778113
sp|P62802|H4_PIG	Histon H4	HIST1H4A	ENSG00000196176	Nucleus	0.75865	ND	0.698156	ND	0.445598
sp|P06348|H1T_PIG	Histone H1t	HIST1H1T	ENSG00000187475	Nucleus	1.21091	ND	0.79684	ND	0.611344
sp|Q71LE2|H33_PIG	Histone H3.3	H3F3A	ENSG00000163041	Nucleus	1.78211	1.04648	0.823788	0.900552	0.858226
sp|C6K7I2|IMA8_PIG	Importin subunit alpha-8	KPNA7	ENSG00000185467	Nucleus	0.976301	0.949458	1.06552	0.909126	1.08453
sp|Q864U8|B3GN5_PIG	Lactosylceramide 1,3-N-acetyl-beta-D-glucosaminyltransferase	B3GNT5	ENSG00000176597	Nucleus	ND	1.86441	ND	2.00416	ND
sp|A1YVX4|KDM5C_PIG	Lysine-specific demethylase 5C	KDM5C	ENSG00000126012	Nucleus	ND	0.939413	ND	0.796483	ND
sp|O02773|MA1A1_PIG	Mannosyl-oligosaccharide 1,2-alpha-mannosidase IA	MAN1A1	ENSG00000111885	Nucleus	1.27706	ND	0.617218	ND	0.866314
sp|Q767L8|MDC1_PIG	Mediator of DNA damage checkpoint protein 1	MDC1	ENSG00000137337	Nucleus	1.25584	1.08896	0.948791	1.35387	1.20106
sp|Q5U9S1|MBL1_PIG	Methyl-CpG-binding domain protein 3-like 1	MBD3L1	ENSG00000170948	Nucleus	1.22129	ND	0.519141	ND	1.0058
sp|Q7YR76|MYCD_PIG	Myocardin	MYOCD	ENSG00000141052	Nucleus	ND	0.818882	ND	0.53474	ND
sp|Q865B6|PRGC1_PIG	Peroxisome proliferator-activated receptor gamma coactivator 1-alpha	PPARGC1A	ENSG00000109819	Nucleus	1.13916	ND	0.904987	ND	1.17942
sp|A5GFW7|RTF2_PIG	Protein RTF2 homolog	RTFDC1	ENSG00000022277	Nucleus	0.517562	1.43752	0.850353	0.912724	0.905891
sp|Q767K6|DHX16_PIG	Putative pre-mRNA-splicing factor ATP-dependent RNA helicase DHX16	DHX16	ENSG00000204560	Nucleus	1.6691	ND	1.28511	ND	1.0346
sp|B2DCZ9|ARHG2_PIG	Rho guanine nucleotide exchange factor 2	ARHGEF2	ENSG00000116584	Nucleus	ND	0.657493	ND	0.76312	ND
sp|Q6PQD5|ATM_PIG	Serine-protein kinase ATM	ATM	ENSG00000149311	Nucleus	1.15287	2.26186	1.3209	2.57831	0.934689
sp|Q719N1|SPAST_PIG	Spastin	SPAST	ENSG00000021574	Nucleus	0.854592	ND	0.773459	ND	0.803584
sp|Q2IA00|SPEF2_PIG	Sperm flagellar protein 2	SPEF2	ENSG00000152582	Nucleus	ND	0.931241	ND	0.88249	ND
sp|O77666|TRI26_PIG	Tripartite motif-containing protein 26	TRIM26	ENSG00000109654	Nucleus	1.468	0.431813	0.200695	0.464972	0.788292
sp|Q00655|KSYK_PIG	Tyrosine-protein kinase SYK	SYK	ENSG00000165025	Nucleus	1.39019	0.467852	0.195057	0.487748	0.690204
sp|F1SRY5|UBP37_PIG	Ubiquitin carboxyl-terminal hydrolase 37	USP37	ENSG00000135913	Nucleus	2.30903	ND	0.743315	ND	0.825994
sp|Q864U6|B3GL1_PIG	UDP-GalNAc:beta-1,3-N-acetylgalactosaminyltransferase 1	B3GALNT1	ENSG00000169255	Nucleus	0.8094	1.23805	0.90592	1.18849	0.978574
sp|Q867B5|RAG1_PIG	V(D)J recombination-activating protein 1	RAG1	ENSG00000166349	Nucleus	0.915996	ND	1.44883	ND	0.932666
sp|Q8HXL3|WDR62_PIG	WD repeat-containing protein 62	WDR62	ENSG00000075702	Nucleus	0.50452	0.326225	1.06606	0.292454	0.98751
sp|Q2I689|PLAL1_PIG	Zinc finger protein PLAGL1	PLAGL1	ENSG00000118495	Nucleus	0.984237	ND	2.19052	ND	1.07935
sp|A1E295|CATB_PIG	Cathepsin B	CTSB	ENSG00000164733	Lysosome	0.389501	ND	1.00289	ND	1.25111
sp|O46427|CATH_PIG	Cathepsin H	CTSH	ENSG00000103811	Lysosome	1.11976	ND	1.3087	ND	1.83997
sp|P09889|PPA5_PIG	Tartrate-resistant acid phosphatase type 5	ACP5	ENSG00000102575	Lysosome	1.21908	0.737071	1.02184	0.729227	0.83019
sp|P15145|AMPN_PIG	Aminopeptidase N	ANPEP	ENSG00000166825	Plasma Membrane	0.45061	ND	1.20269	ND	0.536779
sp|Q95266|KCC2D_PIG	Calcium/calmodulin-dependent protein kinase type II subunit delta	CAMK2D	ENSG00000145349	Plasma Membrane	0.620938	ND	0.837714	ND	0.828806
sp|P07802|KAP0_PIG	cAMP-dependent protein kinase type I-alpha regulatory subunit	PRKAR1A	ENSG00000108946	Plasma Membrane	0.888788	1.3729	1.00549	1.25766	0.964138
sp|A8I499|CTR2_PIG	Cationic amino acid transporter 2	SLC7A2	ENSG00000101276	Plasma Membrane	1.13301	0.822896	1.47506	0.94096	1.16604
sp|Q5GN48|DMD_PIG	Dystrophin	DMD	ENSG00000198947	Plasma Membrane	0.927943	ND	1.33023	ND	1.56565
sp|P98074|ENTK_PIG	Enteropeptidase	TMPRSS15	ENSG00000188167	Plasma Membrane	1.13554	1.05852	0.980336	0.953897	0.902678
sp|Q767L6|FLOT1_PIG	Flotillin-1	FLOT1	ENSG00000137312	Plasma Membrane	1.04386	0.82988	0.940845	0.790506	0.827594
sp|P49059|FSHR_PIG	Follicle-stimulating hormone receptor	FSHR	ENSG00000170820	Plasma Membrane	1.27793	1.0504	0.768836	0.918417	0.670974
sp|P20735|GGT1_PIG	Gamma-glutamyltranspeptidase 1	GGT1	ENSG00000100031	Plasma Membrane	0.754414	0.857105	0.977929	0.889353	0.890074
sp|Q95334|AMPE_PIG	Glutamyl aminopeptidase	ENPEP	ENSG00000138792	Plasma Membrane	ND	0.625525	ND	0.859389	ND
sp|Q95254|GHSR_PIG	Growth hormone secretagogue receptor type 1	GHSR	ENSG00000121853	Plasma Membrane	0.127437	ND	0.131665	ND	0.31227
sp|P29797|GNAS_PIG	Guanine nucleotide-binding protein G(s) subunit alpha isoforms short	GNAS	ENSG00000087460	Plasma Membrane	1.14981	ND	0.988187	ND	0.572673
sp|P55204|GUC2C_PIG	Heat-stable enterotoxin receptor	GUCY2C	ENSG00000070019	Plasma Membrane	ND	3.55352	ND	2.87164	ND
sp|P50127|GGTA1_PIG	Inactive N-acetyllactosaminide alpha-1,3-galactosyltransferase	GGTA1P	ENSG00000204136	Plasma Membrane	1.07904	4.61648	0.816144	4.78602	0.57663
sp|P53714|ITB2_PIG	Integrin beta-2	ITGB2	ENSG00000160255	Plasma Membrane	ND	30.9875	ND	26.1724	ND
sp|Q8MJS1|I12R2_PIG	Interleukin-12 receptor subunit beta-2	IL12RB2	ENSG00000095574	Plasma Membrane	0.916987	ND	1.72265	ND	1.10898
sp|Q28969|NOS3_PIG	Nitric oxide synthase, endothelial	NOS3	ENSG00000164867	Plasma Membrane	0.770866	1.41975	1.01465	1.79591	0.772397
sp|P16960|RYR1_PIG	Ryanodine receptor 1	RYR1	ENSG00000196218	Plasma Membrane	1.09213	ND	0.971182	ND	0.903127
sp|P48762|SL9A1_PIG	Sodium/hydrogen exchanger 1	SLC9A1	ENSG00000101276	Plasma Membrane	0.61041	ND	6.31395	ND	0.262193
sp|D2WKD8|AT1A2_PIG	Sodium/potassium-transporting ATPase subunit alpha-2	ATP1A2	ENSG00000018625	Plasma Membrane	0.680239	ND	0.492804	ND	0.469
sp|Q8SQ34|TNR5_PIG	Tumor necrosis factor receptor superfamily member 5	CD40	ENSG00000101017	Plasma Membrane	1.5776	0.63243	0.592956	1.68798	0.567877
sp|Q28983|ZAN_PIG	Zonadhesin	ZAN	ENSG00000146839	Plasma Membrane	2.49952	ND	1.23215	ND	0.732258
sp|Q767K8|RT18B_PIG	28S ribosomal protein S18b, mitochondrial	MRPS18B	ENSG00000204568	Mitochondrion	ND	1.4016	ND	1.11545	ND
sp|P16276|ACON_PIG	Aconitate hydratase, mitochondrial	ACO2	ENSG00000100412	Mitochondrion	0.770837	ND	0.976795	ND	0.784205
sp|Q6PLK3|AOFB_PIG	Amine oxidase [flavin-containing] B	MAOB	ENSG00000069535	Mitochondrion	0.493724	0.970466	0.786892	0.767459	0.686916
sp|Q9GKQ6|PGS1_PIG	CDP-diacylglycerol--glycerol-3-phosphate 3-phosphatidyltransferase, mitochondrial	PGS1	ENSG00000087157	Mitochondrion	1.28615	ND	1.99429	ND	5.36902
sp|P10612|CP11A_PIG	Cholesterol side-chain cleavage enzyme, mitochondrial	CYP11A1	ENSG00000240194	Mitochondrion	ND	0.677969	ND	0.739606	ND
sp|Q5S3G4|COX5B_PIG	Cytochrome c oxidase subunit 5B, mitochondrial	COX5B	ENSG00000135940	Mitochondrion	1.10863	0.864881	3.16566	0.59746	8.48374
sp|A1XQT2|COX6C_PIG	Cytochrome c oxidase subunit 6C	COX6C	ENSG00000164919	Mitochondrion	1.12889	0.471071	1.16251	0.501866	1.12986
sp|Q29552|C11B1_PIG	Cytochrome P450 11B1, mitochondrial	CYP11B1	ENSG00000240194	Mitochondrion	0.822433	ND	0.67259	ND	1.68069
sp|P55931|ETFD_PIG	Electron transfer flavoprotein-ubiquinone oxidoreductase, mitochondrial	ETFDH	ENSG00000171503	Mitochondrion	0.725485	0.263616	0.973345	0.149163	1.23289
sp|Q1W674|HXK2_PIG	Hexokinase-2	HK2	ENSG00000159399	Mitochondrion	1.08627	ND	0.914674	ND	0.979447
sp|O97562|UCP2_PIG	Mitochondrial uncoupling protein 2	UCP2	ENSG00000175567	Mitochondrion	0.897531	0.93726	0.640484	0.997951	0.761429
sp|Q02038|NEUL_PIG	Neurolysin, mitochondrial	NLN	ENSG00000123213	Mitochondrion	ND	0.243524	ND	0.247374	ND
sp|Q7YS91|TBRG4_PIG	Protein TBRG4	TBRG4	ENSG00000136270	Mitochondrion	0.68597	ND	0.587436	ND	0.819896
sp|O97580|SUCB1_PIG	Succinate--CoA ligase [ADP-forming] subunit beta, mitochondrial	SUCLA2	ENSG00000136143	Mitochondrion	0.657391	ND	0.780906	ND	0.327371
sp|Q29554|ECHA_PIG	Trifunctional enzyme subunit alpha, mitochondrial	HADHA	ENSG00000084754	Mitochondrion	0.830818	ND	0.585904	ND	0.829807
sp|Q767M3|SYVM_PIG	Valine--tRNA ligase, mitochondrial	VARS2	ENSG00000137411	Mitochondrion	0.441486	ND	0.591828	ND	0.628088
sp|O62839|CATA_PIG	Catalase	CAT	ENSG00000121691	Proxisome	0.655074	0.862425	0.763971	1.1904	0.771037
sp|Q29011|PGCA_PIG	Aggrecan core protein	ACAN	ENSG00000157766	Secreted	0.701475	ND	0.689352	ND	1.04143
sp|P50447|A1AT_PIG	Alpha-1-antitrypsin	SERPINA1	ENSG00000197249	Secreted	1.22461	ND	0.813392	ND	0.732044
sp|P04366|AMBP_PIG	Alpha-1-microglobulin/bikunin precursor (Protein AMBP)	AMBP	ENSG00000106927	Secreted	1.22993	40.797	1.30462	66.036	1.01589
sp|P29700|FETUA_PIG	Alpha-2-HS-glycoprotein	AHSG	ENSG00000145192	Secreted	1.32534	ND	0.431201	ND	0.763643
sp|P19619|ANXA1_PIG	Annexin A1	ANXA1	ENSG00000135046	Secreted	1.4755	ND	0.744982	ND	0.770952
sp|P19620|ANXA2_PIG	Annexin A2	ANXA2	ENSG00000182718	Secreted	0.581297	0.61801	0.544749	0.746387	0.768079
sp|P18648|APOA1_PIG	Apolipoprotein A1	APOA1	ENSG00000118137	Secreted	0.581356	0.846155	0.602126	0.845649	1.13034
sp|O46409|APOA4_PIG	Apolipoprotein A4	APOA4	ENSG00000110244	Secreted	ND	1.4979	ND	0.60299	ND
sp|P27917|APOC3_PIG	Apolipoprotein C3	APOC3	ENSG00000110245	Secreted	0.977524	0.960476	0.865565	0.862587	0.831316
sp|P18650|APOE_PIG	Apolipoprotein E	APOE	ENSG00000130203	Secreted	ND	0.834665	ND	5.48723	ND
sp|Q2LE37|APOM_PIG	Apolipoprotein M	APOM	ENSG00000204444	Secreted	1.98451	ND	0.370613	ND	0.734731
sp|Q03472|APOR_PIG	Apolipoprotein R	APOR	ENSG00000256053	Secreted	0.425361	ND	1.14892	ND	1.18748
sp|Q07717|B2MG_PIG	Beta-2-microglobulin	B2M	ENSG00000166710	Secreted	0.328366	ND	0.733381	ND	1.07262
sp|O19112|CILP1_PIG	Cartilage intermediate layer protein 1	CILP	ENSG00000138615	Secreted	0.667081	ND	1.07453	ND	1.04714
sp|P00795|CATD_PIG	Cathepsin D	CTSD	ENSG00000117984	Secreted	0.636832	ND	1.15307	ND	1.14643
sp|Q29411|CH3L1_PIG	Chitinase-3-like protein 1	CHI3L1	ENSG00000133048	Secreted	0.370881	ND	1.55934	ND	0.084923
sp|P04404|CMGA_PIG	Chromogranin-A	CHGA	ENSG00000100604	Secreted	ND	0.734201	ND	0.614012	ND
sp|Q29549|CLUS_PIG	Clusterin	CLU	ENSG00000120885	Secreted	ND	1.45222	ND	1.57092	ND
sp|O97507|FA12_PIG	Coagulation Factor 12	F12	ENSG00000233893	Secreted	0.832368	0.964564	1.02744	1.04453	1.92402
sp|P16293|FA9_PIG	Coagulation factor IX	F9	ENSG00000143278	Secreted	0.779998	ND	1.90094	ND	1.25936
sp|Q9GLP1|FA5_PIG	Coagulation factor V	F5	ENSG00000143278	Secreted	0.826437	1.05862	0.94201	1.1511	1.23272
sp|Q69DL0|C1QA_PIG	Complement C1q subcomponent subunit A	C1QA	ENSG00000262874	Secreted	0.81279	ND	0.975374	ND	0.848269
sp|P01025|CO3_PIG	Complement C3	C3	ENSG00000184208	Secreted	1.17866	0.949588	1.16475	0.856564	0.965556
sp|P01032|CO5_PIG	Complement C5	C5	ENSG00000184208	Secreted	0.776962	ND	0.795695	ND	0.742448
sp|Q9TUQ3|CO7_PIG	Complement component C7	C7	ENSG00000184208	Secreted	0.956165	ND	1.20292	ND	0.896174
sp|Q03710|CFAB_PIG	Complement factor B	CFB	ENSG00000243649	Secreted	ND	1.36276	ND	1.12443	ND
sp|P51779|CFAD_PIG	Complement factor D	CFD	ENSG00000197766	Secreted	1.15463	1.05137	1.09157	0.990711	1.00555
sp|Q9GK37|CBG_PIG	Corticosteroid-binding globulin	SERPINA6	ENSG00000170099	Secreted	30.0345	ND	2.90602	ND	4.34183
sp|Q29290|CYTB_PIG	Cystatin-B	CSTB	ENSG00000160213	Secreted	1.02559	ND	0.683486	ND	0.564083
sp|Q9XSD9|PGS2_PIG	Decorin	DCN	ENSG00000011465	Secreted	1.00892	0.854473	0.851411	0.87276	1.13955
sp|Q29125|ELAF_PIG	Elafin	PI3	ENSG00000124102	Secreted	1.63415	ND	0.573857	ND	1.84053
sp|O18994|GPX5_PIG	Epididymal secretory glutathione peroxidase	GPX5	ENSG00000224586	Secreted	0.690183	ND	0.722098	ND	0.642733
sp|Q9TV36|FBN1_PIG	Fibrillin-1	FBN1	ENSG00000166147	Secreted	0.910937	ND	0.886078	ND	1.77191
sp|P14477|FIBB_PIG	Fibrinogen beta chain	FGB	ENSG00000171564	Secreted	0.937008	1.32118	1.11751	1.39953	1.00813
sp|Q9TTB4|FMOD_PIG	Fibromodulin	FMOD	ENSG00000122176	Secreted	1.05226	1.18066	1.00287	1.23917	0.947192
sp|Q29041|FCN2_PIG	Ficolin-2	FCN2	ENSG00000160339	Secreted	1.32047	ND	0.862586	ND	0.837396
sp|P01228|FSHB_PIG	Follitropin subunit beta	FSHB	ENSG00000131808	Secreted	0.447248	ND	0.433905	ND	0.352483
sp|P08059|G6PI_PIG	Glucose-6-phosphate isomerase	GPI	ENSG00000105220	Secreted	ND	0.885834	ND	0.931199	ND
sp|Q29118|CSF2_PIG	Granulocyte-macrophage colony-stimulating factor	CSF2	ENSG00000164400	Secreted	ND	0.544878	ND	0.622707	ND
sp|Q8SPS7|HPT_PIG	Haptoglobin	HP	ENSG00000257017	Secreted	0.511454	0.750016	0.720297	0.65105	1.15394
sp|P50828|HEMO_PIG	Hemopexin	HPX	ENSG00000110169	Secreted	ND	1.55921	ND	0.192675	ND
sp|P10859|HPLN1_PIG	Hyaluronan and proteoglycan link protein 1	HAPLN1	ENSG00000145681	Secreted	1.92517	ND	0.946728	ND	1.18421
sp|P01846|LAC_PIG	Ig lambda-1 chain C regions	IGLC1	ENSG00000211675	Secreted	0.594917	ND	0.422921	ND	0.549158
sp|Q29545|ICA_PIG	Inhibitor of carbonic anhydrase	ICA		Secreted	ND	0.671168	ND	0.632482	ND
sp|P24853|IBP2_PIG	Insulin-like growth factor-binding protein 2	IGFBP2	ENSG00000115457	Secreted	ND	0.929434	ND	0.877477	ND
sp|Q29052|ITIH1_PIG	Inter-alpha-trypsin inhibitor heavy chain 1	ITIH1	ENSG00000055957	Secreted	0.775941	0.249603	0.28938	0.584312	0.256708
sp|O02668|ITIH2_PIG	Inter-alpha-trypsin inhibitor heavy chain 2	ITIH2	ENSG00000151655	Secreted	ND	0.320291	ND	0.202363	ND
sp|P79263|ITIH4_PIG	Inter-alpha-trypsin inhibitor heavy chain family member 4	ITIH4	ENSG00000055955	Secreted	1.00681	0.779602	1.12335	0.888056	1.09595
sp|P26894|IL8_PIG	Interleukin-8	CXCL8	ENSG00000189377	Secreted	0.739447	ND	0.759147	ND	0.914
sp|P79385|MFGM_PIG	Lactadherin	MFGE8	ENSG00000140545	Secreted	0.858972	0.714106	0.820347	0.649471	0.882102
sp|P14632|TRFL_PIG	Lactotransferrin	LTF	ENSG00000012223	Secreted	1.0313	0.837556	1.08	0.804261	1.10256
sp|Q866Y3|PGRP2_PIG	N-acetylmuramoyl-L-alanine amidase	PGLTYP2	ENSG00000161031	Secreted	1.12782	ND	16.6697	ND	0.174592
sp|P00690|AMYP_PIG	Pancreatic alpha-amylase	AMY2A	ENSG00000243480	Secreted	0.636661	0.83632	1.20722	1.1235	0.853578
sp|Q6QA76|PDZ11_PIG	PDZ domain-containing protein 11	PDZD11	ENSG00000101327	Secreted	0.940126	ND	0.69142	ND	0.0224294
sp|P62936|PPIA_PIG	Peptidylprolyl isomerase A	PPIA	ENSG00000196262	Secreted	0.815226	ND	0.780768	ND	0.814915
sp|P41535|PACA_PIG	Pituitary adenylate cyclase-activating polypeptide	ADCYAP1	ENSG00000141433	Secreted	0.549276	0.609816	1.00432	0.606219	1.08845
sp|P06867|PLMN_PIG	Plasminogen	PLG	ENSG00000122194	Secreted	0.766501	ND	0.704627	ND	0.90531
sp|P79335|PAI1_PIG	Plasminogen activator inhibitor 1	SERPINE1	ENSG00000106366	Secreted	1.13192	0.759697	1.33596	0.568218	1.15873
sp|P30034|PLF4_PIG	Platelet factor 4	PF4	ENSG00000163737	Secreted	0.667566	ND	1.56276	ND	1.16339
sp|Q29078|PAG1_PIG	Pregnancy-associated glycoprotein 1			Secreted	0.590766	1.5546	1.5946	1.5593	1.26012
sp|P51524|PF11_PIG	Prophenin-1			Secreted	0.811716	ND	0.927208	ND	0.985652
sp|P51525|PF12_PIG	Prophenin-2			Secreted	1.07195	ND	1.48199	ND	1.48762
sp|P80310|S10AC_PIG	Protein S100-A12	S100A12	ENSG00000163221	Secreted	1.25832	0.728514	1.17047	0.617423	0.625596
sp|Q19AZ8|THRB_PIG	Prothrombin	F2	ENSG00000143278	Secreted	0.0102053	ND	22.4046	ND	1.10744
sp|P27485|RET4_PIG	Retinol-binding protein 4	RBP4	ENSG00000138207	Secreted	1.10722	ND	0.635447	ND	0.666947
sp|Q711S8|SPP24_PIG	Secreted phosphoprotein 24	SPP2	ENSG00000072080	Secreted	0.521847	ND	0.771983	ND	1.73135
sp|P09571|TRFE_PIG	Serotransferrin	TF	ENSG00000091513	Secreted	0.712225	1.02758	0.86062	0.867567	1.08329
sp|P08835|ALBU_PIG	Serum albumin	ALB	ENSG00000163631	Secreted	1.13195	ND	0.395613	ND	0.883625
sp|O19063|SAMP_PIG	Serum amyloid P-component	APCS	ENSG00000132703	Secreted	0.779295	ND	0.305604	ND	0.645607
sp|Q29116|TENA_PIG	Tenascin	TNC	ENSG00000041982	Secreted	0.752272	1.62021	0.718333	1.17232	0.781443
sp|Q9TT35|THBG_PIG	Thyroxine-binding globulin	SERPINA7	ENSG00000123561	Secreted	1.08096	0.745036	0.910482	2.48459	1.12892
sp|P35054|TGBR3_PIG	Transforming growth factor beta receptor type 3	TGFBR3	ENSG00000069702	Secreted	0.657892	0.755409	0.977493	0.878	1.19017
sp|O11780|BGH3_PIG	Transforming growth factor-beta-induced protein ig-h3	TGFBI	ENSG00000120708	Secreted	1.04274	0.679391	0.640988	0.761392	1.14619
sp|P50390|TTHY_PIG	Transthyretin	TTR	ENSG00000118271	Secreted	1.56872	8.69833	1.57986	10.7594	0.635579
sp|P00761|TRYP_PIG	Trypsin-1	PRSS1	ENSG00000204983	Secreted	1.26573	1.02954	0.971024	0.88978	0.82762
sp|P16708|UFAP_PIG	Uteroferrin-associated protein			Secreted	0.993878	ND	1.62434	ND	1.49084
sp|Q9GLP2|PROC_PIG	Vitamin K-dependent protein C	PROC	ENSG00000115718	Secreted	1.29759	0.224437	2.14828	0.195978	2.64541
sp|P48819|VTNC_PIG	Vitronectin	VTN	ENSG00000109072	Secreted	3.0878	ND	4.4792	ND	3.74784
sp|Q28833|VWF_PIG	von Willebrand factor	VWF	ENSG00000110799	Secreted	ND	0.757315	ND	0.703312	ND
sp|P42098|ZP3_PIG	Zona pellucida sperm-binding protein 3	ZP3	ENSG00000188372	Secreted	ND	0.897137	ND	0.741573	ND
