# Supplementary material for: Synovial fluid proteome changes in ACL injury-induced posttraumatic osteoarthritis: Proteomics analysis of porcine knee synovial fluid
Source: PLoS One. 2019 Mar 1;14(3):e0212662. doi: 10.1371/journal.pone.0212662 (PMC6396923; doi:10.1371/journal.pone.0212662)
Supplement: S3 Table — (XLSX) [file pone.0212662.s003.xlsx]

## Sheet: Table S2
Table S3: Significant differentially abundant proteins between groups. Significant differences are highlighted in BOLD (FC: Fold Change).
Protein					Group Differences																Protein Function
Uniprot ID	Name	Gene	Ensembl ID	Localization	ACLT 6M / Intact		ACLT 12M / Intact		ACLT 12M / ACLT 6M		REPAIR 6M / Intact		REPAIR 12M / Intact		REPAIR 12M / REPAIR 6M		REPAIR 6M / ACLT 6M		REPAIR 12M / ACLT 12M
					FC	P-value	FC	P-value	FC	P-value	FC	P-value	FC	P-value	FC	P-value	FC	P-value	FC	P-value
sp|Q767K8|RT18B_PIG	28S ribosomal protein S18b, mitochondrial	MRPS18B	ENSG00000204568	Mitochondrion	46.9026	0.00437887	0.768419	0.804904	0.0163833	0.000655424	37.1703	0.0101026	1.9391	0.608584	0.0521679	0.0390372	0.7925	0.570829	2.52349	0.42209	Structural constituent of ribosome (MRPS22)
sp|Q6QAQ1|ACTB_PIG	Actin beta	ACTB	ENSG00000075624	Cytoplasm	1.11464	0.164388	1.35358	0.0158175	1.21437	0.249787	1.17126	0.11406	1.4554	0.00354673	1.24259	0.133392	1.0508	0.835133	1.07522	0.588699	Structural constituent of cytoskeleton. Actins are highly conserved proteins that are involved in various types of cell motility and are ubiquitously expressed in all eukaryotic cells.
sp|P50447|A1AT_PIG	Alpha-1-antitrypsin	SERPINA1	ENSG00000197249	Secreted	1.59325	0.000891942	1.23177	0.0859216	0.773114	0.0574291	1.52767	0.00179791	1.11063	0.301963	0.72701	0.0151368	0.958838	0.789263	0.901659	0.42376	Serine-type endopeptidase inhibitor activity. Inhibitor of serine proteases. Its primary target is elastase, but it also has a moderate affinity for plasmin and thrombin. Irreversibly inhibits trypsin, chymotrypsin and plasminogen activator. The aberrant form inhibits insulin-induced NO synthesis in platelets, decreases coagulation time and has proteolytic activity against insulin and plasmin.; F…
sp|P04366|AMBP_PIG	Alpha-1-microglobulin/bikunin precursor (Protein AMBP)	AMBP	ENSG00000106927	Secreted	1.33801	0.0123112	0.982618	0.98633	0.73439	0.00904361	1.28271	0.029854	0.904903	0.389742	0.705462	0.00207084	0.958673	0.694965	0.92091	0.379425	Serine-type endopeptidase inhibitor activity. Inter-alpha-trypsin inhibitor inhibits trypsin, plasmin, and lysosomal granulocytic elastase. Inhibits calcium oxalate crystallization.
sp|P19619|ANXA1_PIG	Annexin A1	ANXA1	ENSG00000135046	Secreted	0.663015	0.330063	1.62511	0.398602	2.45109	0.0638649	0.950379	0.337925	2.32539	0.0436402	2.44681	0.00281408	1.43342	0.986656	1.43092	0.212275	Calcium ion binding. Plays important roles in the innate immune response as effector of glucocorticoid-mediated responses and regulator of the inflammatory process. Has anti-inflammatory activity (PubMed:8425544). Plays a role in glucocorticoid-mediated down-regulation of the early phase of the inflammatory response (By similarity). Promotes resolution of inflammation and wound healing (PubMed:25…
sp|P18648|APOA1_PIG	Apolipoprotein A1	APOA1	ENSG00000118137	Secreted	1.22005	0.0805546	1.30336	0.0370802	1.06828	0.701726	1.30914	0.0207925	1.43101	0.00389588	1.09309	0.530669	1.07302	0.518114	1.09794	0.369807	Transporter activity. Participates in the reverse transport of cholesterol from tissues to the liver for excretion by promoting cholesterol efflux from tissues and by acting as a cofactor for the lecithin cholesterol acyltransferase (LCAT). As part of the SPAP complex, activates spermatozoa motility
sp|O46409|APOA4_PIG	Apolipoprotein A4	APOA4	ENSG00000110244	Secreted	1.32083	0.0259487	1.33379	0.0316532	1.00982	0.927296	1.58154	0.00121558	1.79878	5.78782e-05	1.13736	0.315853	1.19738	0.21462	1.34862	0.0213318	Transporter activity. May have a role in chylomicrons and VLDL secretion and catabolism. Required for efficient activation of lipoprotein lipase by ApoC-II; potent activator of LCAT. Apoa-IV is a major component of HDL and chylomicrons.
sp|P27917|APOC3_PIG	Apolipoprotein C3	APOC3	ENSG00000110245	Secreted	1.37809	0.0726447	1.26523	0.402344	0.918104	0.302038	1.71054	0.00456628	0.959931	0.914839	0.561187	0.00186724	1.24123	0.222507	0.758699	0.313148	Transporter activity. Component of triglyceride-rich very low density lipoproteins (VLDL) and high density lipoproteins (HDL) in plasma. Plays a multifaceted role in triglyceride homeostasis. Intracellularly, promotes hepatic very low density lipoprotein 1 (VLDL1) assembly and secretion; extracellularly, attenuates hydrolysis and clearance of triglyceride-rich lipoproteins (TRLs). Impairs the lip…
sp|P18650|APOE_PIG	Apolipoprotein E	APOE	ENSG00000130203	Secreted	1.20518	0.134144	0.87659	0.371832	0.72735	0.0160755	1.35273	0.0212602	0.916461	0.574615	0.677487	0.0031398	1.12243	0.363315	1.04548	0.705023	Transporter activity. Mediates the binding, internalization, and catabolism of lipoprotein particles. It can serve as a ligand for the LDL (apo B/E) receptor and for the specific apo-E receptor (chylomicron remnant) of hepatic tissues.
sp|B1PK17|ACY2_PIG	Aspartoacylase	ASPA	ENSG00000108381	Cytoplasm	0.271534	0.0279722	0.0640142	0.000255964	0.23575	0.00136928	0.363274	0.0822753	1.39827	0.602121	3.84908	0.00374953	1.33786	0.430227	21.8431	5.6921e-06	Catalyzes the deacetylation of N-acetylaspartic acid (NAA) to produce acetate and L-aspartate. NAA occurs in high concentration in brain and its hydrolysis NAA plays a significant part in the maintenance of intact white matter. In other tissues it act as a scavenger of NAA from body fluids.
sp|P07802|KAP0_PIG	cAMP-dependent protein kinase type I-alpha regulatory subunit	PRKAR1A	ENSG00000108946	Plasma Membrane	0.309575	0.000468608	1.33912	0.28152	4.32567	9.83415e-06	0.359855	0.000938025	1.06209	0.845506	2.95144	1.46658e-05	1.16242	0.399437	0.793127	0.206078	Regulatory subunit of the cAMP-dependent protein kinases involved in cAMP signaling in cells.
sp|O19112|CILP1_PIG	Cartilage intermediate layer protein 1	CILP	ENSG00000138615	Secreted	4.71914	0.00550618	1.29034	0.997193	0.273426	0.00545555	7.54772	0.000833856	3.38738	0.0500911	0.448795	0.190074	1.59938	0.412667	2.62519	0.049747	Extracellular matrix structural constituent. Probably plays a role in cartilage scaffolding. May act by antagonizing TGF-beta1 (TGFB1) and IGF1 functions. Has the ability to suppress IGF1-induced proliferation and sulfated proteoglycan synthesis, and inhibits ligand-induced IGF1R autophosphorylation. May inhibit TGFB1-mediated induction of cartilage matrix genes via its interaction with TGFB1. Ov…
sp|O62839|CATA_PIG	Catalase	CAT	ENSG00000121691	Proxisome	1.33818	0.195483	0.530706	0.029685	0.396587	0.00353662	1.37314	0.143415	0.819418	0.721395	0.596748	0.0676591	1.02612	0.964192	1.54402	0.0457055	Oxidoreductase activity. Occurs in almost all aerobically respiring organisms and serves to protect cells from the toxic effects of hydrogen peroxide. Promotes growth of cells including T-cells, B-cells, myeloid leukemia cells, melanoma cells, mastocytoma cells and normal and transformed fibroblast cells.
sp|O46427|CATH_PIG	Cathepsin H	CTSH	ENSG00000103811	Lysosome	0.195512	0.000167034	1.02788	0.735517	5.25735	0.00024099	0.17017	3.37682e-05	0.521429	0.091118	3.06416	0.00206928	0.87038	0.458648	0.507287	0.0701647	Cysteine-type peptidase activity. Important for the overall degradation of proteins in lysosomes.
sp|Q9GKQ6|PGS1_PIG	CDP-diacylglycerol--glycerol-3-phosphate 3-phosphatidyltransferase, mitochondrial	PGS1	ENSG00000087157	Mitochondrion	0.532131	0.0723344	1.19488	0.528706	2.24546	0.0240418	0.608497	0.1242	0.875052	0.689264	1.43806	0.267234	1.14351	0.687029	0.732335	0.325003	Functions in the biosynthesis of the anionic phospholipids phosphatidylglycerol and cardiolipin
sp|Q29549|CLUS_PIG	Clusterin	CLU	ENSG00000120885	Secreted	1.61076	6.52099e-05	1.44815	0.00128187	0.899046	0.277353	1.6578	2.65738e-05	1.71385	7.32809e-06	1.03381	0.759002	1.0292	0.748074	1.18347	0.0837286	Complement activity. Isoform 1 functions as extracellular chaperone that prevents aggregation of nonnative proteins. Prevents stress-induced aggregation of blood plasma proteins. Inhibits formation of amyloid fibrils by APP, APOC2, B2M, CALCA, CSN3, SNCA and aggregation-prone LYZ variants (in vitro). Does not require ATP. Maintains partially unfolded proteins in a state appropriate for subsequent…
sp|O97507|FA12_PIG	Coagulation Factor 12	F12	ENSG00000233893	Secreted	2.3089	0.000273964	1.35375	0.0575426	0.586316	0.0346443	2.23935	0.000334087	1.2147	0.123771	0.542431	0.0117905	0.969879	0.941895	0.897285	0.642641	Peptidase activity. Factor XII is a serum glycoprotein that participates in the initiation of blood coagulation, fibrinolysis, and the generation of bradykinin and angiotensin. Prekallikrein is cleaved by factor XII to form kallikrein, which then cleaves factor XII first to alpha-factor XIIa and then trypsin cleaves it to beta-factor XIIa. Alpha-factor XIIa activates factor XI to factor XIa.
sp|Q9GLP1|FA5_PIG	Coagulation factor V	F5	ENSG00000143278	Secreted	0.157614	0.0432984	0.366879	0.120579	2.32771	0.61796	0.750975	0.328107	0.367055	0.139087	0.488772	0.487271	4.76464	0.156341	1.00048	0.878723	Peptidase activity. Central regulator of hemostasis. It serves as a critical cofactor for the prothrombinase activity of factor Xa that results in the activation of prothrombin to thrombin.
sp|P10668|COF1_PIG	Cofilin-1	CFL1	ENSG00000172757	Nucleus	0.54373	0.0434427	1.37473	0.308073	2.52833	0.0046003	0.501729	0.034858	1.60315	0.0615068	3.19525	0.000658919	0.922754	0.790737	1.16616	0.363783	Cytoskeletal protein binding. Binds to F-actin and exhibits pH-sensitive F-actin depolymerizing activity. Regulates actin cytoskeleton dynamics. Important for normal progress through mitosis and normal cytokinesis. Plays a role in the regulation of cell morphology and cytoskeletal organization. Required for the up-regulation of atypical chemokine receptor ACKR2 from endosomal compartment to cell …
sp|Q9TUQ3|CO7_PIG	Complement component C7	C7	ENSG00000184208	Secreted	1.12693	0.938659	0.880851	0.563031	0.781637	0.495782	1.26135	0.507959	0.704857	0.136302	0.55881	0.0272548	1.11928	0.542156	0.800201	0.341021	Complement activity. Constituent of the membrane attack complex (MAC) that plays a key role in the innate and adaptive immune response by forming pores in the plasma membrane of target cells. C7 serves as a membrane anchor.
sp|Q03710|CFAB_PIG	Complement factor B	CFB	ENSG00000243649	Secreted	0.68725	0.0363783	0.952333	0.822028	1.38572	0.0835955	0.717345	0.0443031	0.990134	0.979496	1.38028	0.0671816	1.04379	0.786462	1.03969	0.819054	Complement activity. Factor B which is part of the alternate pathway of the complement system is cleaved by factor D into 2 fragments: Ba and Bb. Bb, a serine protease, then combines with complement factor 3b to generate the C3 or C5 convertase. It has also been implicated in proliferation and differentiation of preactivated B-lymphocytes, rapid spreading of peripheral blood monocytes, stimulatio…
sp|P51779|CFAD_PIG	Complement factor D	CFD	ENSG00000197766	Secreted	0.571252	0.00030497	1.04127	0.800454	1.82278	8.97427e-05	0.619819	0.00116671	1.09266	0.419608	1.76288	4.98119e-05	1.08502	0.617134	1.04936	0.566473	Serine-type peptidase activity. Factor D cleaves factor B when the latter is complexed with factor C3b, activating the C3bbb complex, which then becomes the C3 convertase of the alternate pathway. Its function is homologous to that of C1s in the classical pathway.
sp|P79402|CP242_PIG	Cytochrome P450 2C42	CYP2C42		Endoplasmic reticulum	0.611727	0.0466178	0.434514	0.00430819	0.710306	0.140216	0.640079	0.0472406	0.456735	0.00736551	0.713561	0.16301	1.04635	0.873662	1.05114	0.783879	Cytochromes P450 are a group of heme-thiolate monooxygenases. In liver microsomes, this enzyme is involved in an NADPH-dependent electron transport pathway. It oxidizes a variety of structurally unrelated compounds, including steroids, fatty acids, and xenobiotics.
sp|P55931|ETFD_PIG	Electron transfer flavoprotein-ubiquinone oxidoreductase, mitochondrial	ETFDH	ENSG00000171503	Mitochondrion	0.255989	0.0764935	0.972356	0.984912	3.79843	0.0298439	0.366269	0.506429	1.19682	0.915847	3.2676	0.256862	1.4308	0.095191	1.23085	0.870446	Accepts electrons from ETF and reduces ubiquinone.
sp|Q29041|FCN2_PIG	Ficolin-2	FCN2	ENSG00000160339	Secreted	0.349925	0.0052679	0.568471	0.0597105	1.62455	0.135233	0.50203	0.0397509	0.659319	0.109424	1.31331	0.417945	1.43468	0.327899	1.15981	0.700868	Cell adhesion molecule activity. May function in innate immunity through activation of the lectin complement pathway. Calcium-dependent and GlcNAc-binding lectin. Enhances phagocytosis of S.typhimurium by neutrophils, suggesting an opsonic effect via the collagen region.
sp|Q8SPS7|HPT_PIG	Haptoglobin	HP	ENSG00000257017	Secreted	2.77749	0.000832799	1.643	0.0403283	0.591541	0.11572	1.76351	0.0689929	1.75031	0.0431795	0.992514	0.862574	0.634928	0.0688527	1.06531	0.920774	Transporter activity. As a result of hemolysis, hemoglobin is found to accumulate in the kidney and is secreted in the urine. Haptoglobin captures, and combines with free plasma hemoglobin to allow hepatic recycling of heme iron and to prevent kidney damage. Haptoglobin also acts as an Antimicrobial; Antioxidant, has antibacterial activity and plays a role in modulating many aspects of the acute …
sp|O02705|HS90A_PIG	Heat shock protein 90 alpha family class A member 1	HSP90AA1	ENSG00000080824	Cytoplasm	1.96194	0.140524	1.14575	0.921252	0.58399	0.169593	2.23643	0.0645884	0.810752	0.646383	0.36252	0.0299007	1.13991	0.655941	0.707614	0.581447	Molecular chaperone that promotes the maturation, structural maintenance and proper regulation of specific target proteins involved for instance in cell cycle control and signal transduction. Undergoes a functional cycle that is linked to its ATPase activity which is essential for its chaperone activity. This cycle probably induces conformational changes in the client proteins, thereby causing th…
sp|P01965|HBA_PIG	Hemoglobin subunit alpha	HBA1	ENSG00000206172	Blood Microparticle	0.29415	0.225333	0.136713	0.0282831	0.464774	0.2774	0.316738	0.200563	0.536983	0.630375	1.69535	0.375907	1.07679	0.941892	3.92781	0.0583894	Transporter activity. Involved in oxygen transport from the lung to the various peripheral tissues.
sp|P02067|HBB_PIG	Hemoglobin subunit beta	HBB	ENSG00000244734	Blood Microparticle	0.336537	0.499683	0.140309	0.0417901	0.41692	0.144171	0.350849	0.446221	0.49648	0.764181	1.41508	0.611227	1.04253	0.927174	3.53847	0.0582496	Transporter activity. Involved in oxygen transport from the lung to the various peripheral tissues.LVV-hemorphin-7 potentiates the activity of bradykinin, causing a decrease in blood pressure.; FUNCTION: Spinorphin: functions as an endogenous inhibitor of enkephalin-degrading enzymes such as DPP3, and as a selective antagonist of the P2RX3 receptor which is involved in pain signaling, these prope…
sp|P50828|HEMO_PIG	Hemopexin	HPX	ENSG00000110169	Secreted	1.5296	0.000216274	1.11925	0.211539	0.731729	0.00497876	1.46835	0.000656319	1.20901	0.0532758	0.823379	0.0580189	0.959962	0.68231	1.0802	0.474272	Transporter activity. Binds heme and transports it to the liver for breakdown and iron recovery, after which the free hemopexin returns to the circulation.
sp|P62802|H4_PIG	Histon H4	HIST1H4A	ENSG00000196176	Nucleus	0.646605	0.503295	2.11302	0.0108727	3.26786	0.00742378	0.579667	0.423404	1.95733	0.00732496	3.37664	0.00209932	0.896479	0.953333	0.926318	0.930082	DNA binding. Core component of nucleosome. Nucleosomes wrap and compact DNA into chromatin, limiting DNA accessibility to the cellular machineries which require DNA as a template. Histones thereby play a central role in transcription regulation, DNA repair, DNA replication and chromosomal stability. DNA accessibility is regulated via a complex set of post-translational modifications of histones, …
sp|P01846|LAC_PIG	Ig lambda-1 chain C regions	IGLC1	ENSG00000211675	Secreted	0.604614	0.0023634	0.838211	0.329553	1.38636	0.0219691	0.598179	0.00215546	0.680998	0.0172615	1.13845	0.340361	0.989358	0.971375	0.812442	0.129258	Constant region of immunoglobulin heavy chains. Immunoglobulins, also known as antibodies, are membrane-bound or secreted glycoproteins produced by B lymphocytes. In the recognition phase of humoral immunity, the membrane-bound immunoglobulins serve as receptors which, upon binding of a specific antigen, trigger the clonal expansion and differentiation of B lymphocytes into immunoglobulins-secret…
sp|Q29545|ICA_PIG	Inhibitor of carbonic anhydrase	ICA		Secreted	1.54469	0.000102091	1.1313	0.128823	0.73238	0.00525647	1.41503	0.000886751	1.08478	0.243161	0.766611	0.0109476	0.916061	0.42872	0.958877	0.666288	Inhibitor for carbonic anhydrase 2 (CA2). Does not bind iron ions.
sp|P24853|IBP2_PIG	Insulin-like growth factor-binding protein 2	IGFBP2	ENSG00000115457	Secreted	0.726291	0.201205	1.30189	0.202604	1.79252	0.026273	0.830494	0.449187	1.02915	0.73822	1.2392	0.314924	1.14347	0.516873	0.7905	0.374929	Growth factor activity. Inhibits IGF-mediated growth and developmental rates. IGF-binding proteins prolong the half-life of the IGFs and have been shown to either inhibit or stimulate the growth promoting effects of the IGFs on cell culture. They alter the interaction of IGFs with their cell surface receptors
sp|Q29052|ITIH1_PIG	Inter-alpha-trypsin inhibitor heavy chain 1	ITIH1	ENSG00000055957	Secreted	0.932172	0.496576	0.863319	0.149234	0.926137	0.41688	0.840036	0.0723586	0.794931	0.0169061	0.946305	0.531181	0.90116	0.231916	0.920784	0.305146	Protease inhibitor activity. May act as a carrier of hyaluronan in serum or as a binding protein between hyaluronan and other matrix protein, including those on cell surfaces in tissues to regulate the localization, synthesis and degradation of hyaluronan which are essential to cells undergoing biological processes.Contains a potential peptide which could stimulate a broad spectrum of phagocytoti…
sp|O02668|ITIH2_PIG	Inter-alpha-trypsin inhibitor heavy chain 2	ITIH2	ENSG00000151655	Secreted	0.795008	0.0198969	0.90131	0.290347	1.13371	0.161668	0.757289	0.00595458	0.792818	0.0167095	1.04692	0.597965	0.952555	0.609186	0.879628	0.148603	Protease inhibitor activity. May act as a carrier of hyaluronan in serum or as a binding protein between hyaluronan and other matrix protein, including those on cell surfaces in tissues to regulate the localization, synthesis and degradation of hyaluronan which are essential to cells undergoing biological processes.
sp|P79263|ITIH4_PIG	Inter-alpha-trypsin inhibitor heavy chain family member 4	ITIH4	ENSG00000055955	Secreted	0.821951	0.301512	0.601624	0.00680962	0.731946	0.0639052	0.718673	0.0552797	0.525046	0.000631878	0.730577	0.0785356	0.87435	0.335501	0.872714	0.404396	Protease inhibitor activity. Type II acute-phase protein (APP) involved in inflammatory responses to trauma. May also play a role in liver development or regeneration.
sp|Q8MJS1|I12R2_PIG	Interleukin-12 receptor subunit beta-2	IL12RB2	ENSG00000095574	Plasma Membrane	1.13612	0.123747	1.29628	0.0479978	1.14097	0.623955	1.17887	0.0883349	1.17982	0.107244	1.00081	0.873589	1.03762	0.854918	0.910162	0.633592	Receptor for interleukin-12. This subunit is the signaling component coupling to the JAK2/STAT4 pathway. Promotes the proliferation of T-cells as well as NK cells. Induces the promotion of T-cells towards the Th1 phenotype by strongly enhancing IFN-gamma production.
sp|P00339|LDHA_PIG	Lactate dehydrogenase A	LDHA	ENSG00000134333	Cytoplasm	4.27833	0.00132141	0.756363	0.550047	0.176789	3.62467e-05	4.43546	0.00158153	0.534393	0.0639236	0.120482	3.58581e-07	1.03672	0.927153	0.70653	0.137713	Catalytic activity.
sp|P80229|ILEU_PIG	Leukocyte elastase inhibitor	SERPINB1	ENSG00000021355	Cytoplasm	1.84177	0.053444	1.31624	0.432181	0.714664	0.186888	2.32973	0.011474	1.00199	0.649922	0.430086	0.0384109	1.26495	0.624698	0.761246	0.77059	Protease inhibitor activity. Regulates the activity of the neutrophil proteases elastase, cathepsin G, proteinase-3, chymase, chymotrypsin, and kallikrein-3. Also functions as a potent intracellular inhibitor of granzyme H.
sp|P26042|MOES_PIG	Moesin	MSN	ENSG00000147065	Cytoplasm	1.9656	0.0197355	1.59379	0.05083	0.810839	0.660738	1.55443	0.056169	1.3913	0.293558	0.895053	0.317156	0.790815	0.625705	0.872949	0.293806	Probably involved in connections of major cytoskeletal structures to the plasma membrane. May inhibit herpes simplex virus 1 infection at an early stage.
sp|P02189|MYG_PIG	Myoglobin	MB	ENSG00000198125	Extracellular Exosome	0.780135	0.71596	2.85547	0.250919	3.66023	0.119653	0.538918	0.361881	7.65246	0.00393139	14.1997	0.000179892	0.6908	0.565488	2.67993	0.0554362	Serves as a reserve supply of oxygen and facilitates the movement of oxygen within muscles.
sp|Q9TV61|MYH1_PIG	Myosin heavy chain 1	MYH1	ENSG00000109061	Cytoplasm	0.417286	0.0300445	1.02978	0.979295	2.4678	0.00993267	0.444565	0.0303499	1.00085	0.905779	2.25131	0.00334578	1.06537	0.900226	0.971911	0.907558	Muscle contraction.
sp|P79293|MYH7_PIG	Myosin heavy chain 7	MYH7	ENSG00000002079	Cytoplasm	0.363365	0.00152998	1.34165	0.291713	3.69229	0.000518299	0.205605	9.77057e-05	1.6994	0.0873192	8.26534	1.86972e-05	0.565835	0.0499353	1.26665	0.495763	Muscle contraction.
sp|Q28990|OVGP1_PIG	Oviductal glycoprotein 1	OVGP1	ENSG00000085465	Cytoplasmic Vesicle	1.31653	0.290814	1.16624	0.549985	0.88584	0.585961	1.8172	0.0296168	1.17702	0.497496	0.647714	0.0188644	1.38029	0.0539389	1.00925	0.973718	Binds to oocyte zona pellucida in vivo. May play a role in the fertilization process and/or early embryonic development.
sp|P62936|PPIA_PIG	Peptidylprolyl isomerase A	PPIA	ENSG00000196262	Secreted	33.1702	0.0656984	1.06073	0.793186	0.0319784	0.0972189	53.6909	0.017413	0.825971	0.844303	0.0153838	0.00665937	1.61865	0.534961	0.778682	0.626921	PIases accelerate the folding of proteins. It catalyzes the cis-trans isomerization of proline imidic peptide bonds in oligopeptides.
sp|Q7SIB7|PGK1_PIG	Phosphoglycerate kinase 1	PGK1	ENSG00000102144	Cytoplasm	1.45548	0.110605	1.03573	0.853321	0.711603	0.139837	1.45461	0.0881904	1.94431	0.0334037	1.33665	0.670446	0.999402	0.903162	1.87724	0.0419048	In addition to its role as a glycolytic enzyme, it seems that PGK-1 acts as a polymerase alpha cofactor protein (primer recognition protein) (PubMed:2324090). May play a role in sperm motility
sp|P06867|PLMN_PIG	Plasminogen	PLG	ENSG00000122194	Secreted	0.98256	0.816726	0.885467	0.144171	0.901184	0.197831	0.882421	0.149402	0.850431	0.0487686	0.963747	0.585991	0.898084	0.204805	0.960432	0.600583	Peptidase activity. Plasmin dissolves the fibrin of blood clots and acts as a proteolytic factor in a variety of other processes including embryonic development, tissue remodeling, tumor invasion, and inflammation. In ovulation, weakens the walls of the Graafian follicle. It activates the urokinase-type plasminogen activator, collagenases and several complement zymogens, such as C1 and C5. Cleava…
sp|Q2EN75|S10A6_PIG	Protein S100-A6	S100A6	ENSG00000188643	Cytoplasm	1.28094	0.0615508	1.13985	0.319445	0.88985	0.342097	1.39284	0.0299573	1.49161	0.0161938	1.07091	0.837218	1.08736	0.729926	1.30861	0.127979	May function as calcium sensor and modulator, contributing to cellular calcium signaling. May function by interacting with other proteins, such as TPR-containing proteins, and indirectly play a role in many physiological processes such as the reorganization of the actin cytoskeleton and in cell motility. Binds 2 calcium ions. Calcium binding is cooperative.
sp|Q19AZ8|THRB_PIG	Prothrombin	F2	ENSG00000143278	Secreted	0.805649	0.0922189	0.988192	0.88643	1.22658	0.107314	0.726726	0.0112638	0.819196	0.0734126	1.12724	0.343917	0.902038	0.327794	0.828985	0.0850987	Peptidase activity. Thrombin, which cleaves bonds after Arg and Lys, converts fibrinogen to fibrin and activates factors V, VII, VIII, XIII, and, in complex with thrombomodulin, protein C. Functions in blood homeostasis, inflammation and wound healing.
sp|P09571|TRFE_PIG	Serotransferrin	TF	ENSG00000091513	Secreted	1.41	6.17757e-05	1.19264	0.0213663	0.845842	0.0293091	1.49362	7.23223e-06	1.0759	0.291274	0.720332	5.77987e-05	1.0593	0.445945	0.902117	0.147971	Transferrins are iron binding transport proteins which can bind two Fe(3+) ions in association with the binding of an anion, usually bicarbonate. It is responsible for the transport of iron from sites of absorption and heme degradation to those of storage and utilization. Serum transferrin may also have a further role in stimulating cell proliferation.
sp|P08835|ALBU_PIG	Serum albumin	ALB	ENSG00000163631	Secreted	1.12202	0.0367711	0.95306	0.435585	0.849411	0.00413133	1.17763	0.00455008	0.900151	0.0717617	0.764374	1.05213e-05	1.04956	0.370164	0.944485	0.281747	Serum albumin, the main protein of plasma, has a good binding capacity for water, Ca(2+), Na(+), K(+), fatty acids, hormones, bilirubin and drugs. Its main function is the regulation of the colloidal osmotic pressure of blood. Major zinc transporter in plasma, typically binds about 80% of all plasma zinc.
sp|D2WKD8|AT1A2_PIG	Sodium/potassium-transporting ATPase subunit alpha-2	ATP1A2	ENSG00000018625	Plasma Membrane	1.46644	0.0361565	1.40833	0.0886622	0.960376	0.793274	1.27294	0.123806	2.2562	0.00122862	1.77243	0.0102049	0.868048	0.393553	1.60204	0.0456859	This is the catalytic component of the active enzyme, which catalyzes the hydrolysis of ATP coupled with the exchange of sodium and potassium ions across the plasma membrane. This action creates the electrochemical gradient of sodium and potassium, providing the energy for active transport of various nutrients.
sp|Q9TT35|THBG_PIG	Thyroxine-binding globulin	SERPINA7	ENSG00000123561	Secreted	0.774331	0.0930118	1.11576	0.420458	1.44093	0.0123809	0.882052	0.483358	1.08854	0.711026	1.2341	0.257732	1.13911	0.29519	0.975605	0.62937	Protease inhibitor activity.
sp|P50390|TTHY_PIG	Transthyretin	TTR	ENSG00000118271	Secreted	0.812136	0.0277201	1.04722	0.46493	1.28946	0.003356	0.779852	0.00835264	1.0691	0.311107	1.3709	0.00026893	0.960247	0.6023	1.02089	0.782077	Thyroid hormone-binding protein. Probably transports thyroxine from the bloodstream to the brain. {
sp|P00761|TRYP_PIG	Trypsin-1	PRSS1	ENSG00000204983	Secreted	1.11022	0.257429	1.82844	0.010624	1.64692	0.113899	1.10367	0.278095	1.98161	0.00851654	1.79547	0.091394	0.994101	0.959071	1.08377	0.99334	Has activity against the synthetic substrates Boc-Phe-Ser-Arg-Mec, Boc-Leu-Thr-Arg-Mec, Boc-Gln-Ala-Arg-Mec and Boc-Val-Pro-Arg-Mec. The single-chain form is more active than the two-chain form against all of these substrates.
sp|Q2XVP4|TBA1B_PIG	Tubulin alpha-1B chain	TUBA1B	ENSG00000123416	Cytoplasm	0.671156	0.492836	1.18026	0.28882	1.75854	0.0899235	0.501994	0.179116	1.02368	0.490905	2.03924	0.045339	0.747954	0.46281	0.867342	0.627108	Cytoskeletal protein binding.
sp|Q06AK6|TFP11_PIG	Tuftelin-interacting protein 11	TFIP11	ENSG00000100109	Cytoplasm	2.6315	0.000452253	2.6992	0.00194932	1.02572	0.581511	2.63946	0.000515312	2.13302	0.00273984	0.808128	0.449819	1.00302	0.961364	0.790242	0.811526	Involved in pre-mRNA splicing, specifically in spliceosome disassembly during late-stage splicing events. Intron turnover seems to proceed through reactions in two lariat-intron associated complexes termed Intron Large (IL) and Intron Small (IS). In cooperation with DHX15 seems to mediate the transition of the U2, U5 and U6 snRNP-containing IL complex to the snRNP-free IS complex leading to effic…
sp|F1SRY5|UBP37_PIG	Ubiquitin carboxyl-terminal hydrolase 37	USP37	ENSG00000135913	Nucleus	0.578958	0.280976	0.930186	0.875056	1.60666	0.297561	0.490672	0.19158	0.497167	0.0415103	1.01324	0.27837	0.84751	0.712394	0.534482	0.0373826	Deubiquitinase that antagonizes the anaphase-promoting complex (APC/C) during G1/S transition by mediating deubiquitination of cyclin-A (CCNA1 and CCNA2), thereby promoting S phase entry. Specifically mediates deubiquitination of 'Lys-11'-linked polyubiquitin chains, a specific ubiquitin-linkage type mediated by the APC/C complex. Also mediates deubiquitination of 'Lys-48'-linked polyubiquitin ch…
sp|Q767M3|SYVM_PIG	Valine--tRNA ligase, mitochondrial	VARS2	ENSG00000137411	Mitochondrion	2.15375	0.00511667	0.954885	0.783676	0.443359	0.00864353	1.55837	0.0297748	1.03878	0.511178	0.666577	0.126029	0.723562	0.341537	1.08786	0.688366	Catalytic activity.
sp|Q29261|VILI_PIG	Villin	Vil	ENSG00000127831	Cytoplasm	0.689233	0.470106	0.842287	0.835753	1.22206	0.671191	2.2985	0.164691	1.04436	0.943971	0.454367	0.233728	3.33486	0.0395058	1.23991	0.800089	Epithelial cell-specific Ca(2+)-regulated actin-modifying protein that modulates the reorganization of microvillar actin filaments. Plays a role in the actin nucleation, actin filament bundle assembly, actin filament capping and severing. Binds phosphatidylinositol 4,5-bisphosphate (PIP2) and lysophosphatidic acid (LPA); binds LPA with higher affinity than PIP2. Binding to LPA increases its phosp…
sp|P02543|VIME_PIG	Vimentin	VIM	ENSG00000026025	Cytoplasm	1.14823	0.820058	1.4858	0.101836	1.29399	0.1397	1.33457	0.313561	1.80907	0.0323396	1.35555	0.225902	1.16228	0.414344	1.21757	0.603459	Vimentins are class-III intermediate filaments found in various non-epithelial cells, especially mesenchymal cells. Vimentin is attached to the nucleus, endoplasmic reticulum, and mitochondria, either laterally or terminally. Involved with LARP6 in the stabilization of type I collagen mRNAs for CO1A1 and CO1A2.
sp|Q9GLP2|PROC_PIG	Vitamin K-dependent protein C	PROC	ENSG00000115718	Secreted	5.54484	1.02951e-06	1.0071	0.829876	0.181628	1.46556e-06	6.85869	6.90624e-08	0.405157	0.00198837	0.059072	8.04148e-10	1.23695	0.44239	0.402301	0.00126166	Protein C is a vitamin K-dependent serine protease that regulates blood coagulation by inactivating factors Va and VIIIa in the presence of calcium ions and phospholipids. Exerts a protective effect on the endothelial cell barrier function
sp|P48819|VTNC_PIG	Vitronectin	VTN	ENSG00000109072	Secreted	0.813394	0.0827303	0.767166	0.0327903	0.943166	0.649699	0.702979	0.00580421	0.653869	0.000462556	0.93014	0.377906	0.864254	0.233643	0.852318	0.103823	Vitronectin is a cell adhesion and spreading factor found in serum and tissues. Vitronectin interact with glycosaminoglycans and proteoglycans. Is recognized by certain members of the integrin family and serves as a cell-to-substrate adhesion molecule. Inhibitor of the membrane-damaging effect of the terminal cytolytic complement pathway.; FUNCTION: Somatomedin-B is a growth hormone-dependent ser…
sp|Q8HXL3|WDR62_PIG	WD repeat-containing protein 62	WDR62	ENSG00000075702	Nucleus	0.172964	0.000832736	1.65559	0.256859	9.57187	0.000271052	0.151032	0.00077145	2.03871	0.115917	13.4985	0.000121299	0.873199	0.720294	1.23141	0.6491	Required for cerebral cortical development. Plays a role in neuronal proliferation and migration (PubMed:20890278, PubMed:20729831). Plays a role in mother-centriole-dependent centriole duplication; the function seems also to involve CEP152, CDK5RAP2 and CEP63 through a stepwise assembled complex at the centrosome that recruits CDK2 required for centriole duplication
